# Supplementary material for: The Role of Social Media in Sports Vision
Source: Int J Environ Res Public Health. 2021 May 18;18(10):5354. doi: 10.3390/ijerph18105354 (PMC8157247; doi:10.3390/ijerph18105354)
Supplement: Supplementary file 1 [file ijerph-18-05354-s001.zip]

Archive with 1 entries (1 files):
- ijerph-1222713-supplementary.pdf
